# Supplementary material for: Integrated single-cell and bulk RNA sequencing analysis reveals ACACA as a potential prognostic and immunotherapeutic biomarker across cancers
Source: Front Immunol. 2025 Oct 15;16:1599223. doi: 10.3389/fimmu.2025.1599223 (PMC12568587; doi:10.3389/fimmu.2025.1599223)
Supplement: Supplementary file 2 [file Table1.xlsx]

## Sheet: TCGA-Cox
Cancer	OS.HR	OS.L95CI	OS.H95CI	OS.pvalue	DSS.HR	DSS.L95CI	DSS.H95CI	DSS.pvalue	DFI.HR	DFI.L95CI	DFI.H95CI	DFI.pvalue	PFI.HR	PFI.L95CI	PFI.H95CI	PFI.pvalue
ACC	1.7787700192212	1.16329676267842	2.71987585867189	0.00785897427906256	1.81369512022925	1.16588856406932	2.82144459643897	0.00827257436875366	2.89916269087464	1.34388846862782	6.25434662501539	0.00665918705095936	2.16205052555014	1.46720715752042	3.18595942711421	9.69866943058222e-05
BLCA	1.14715548231087	0.945983238105347	1.39110889874914	0.162865205706144	1.22193815123508	0.970273765460107	1.53887789054644	0.0884756353577269	1.4854937183935	0.939867057053951	2.3478762989135	0.0901831344137241	1.2241279050322	1.00889550692996	1.48527683747782	0.0403910356894046
BRCA	1.17180062257015	0.971308394329086	1.41367737278154	0.097740507591313	1.00649310088402	0.78192153245635	1.2955626876584	0.959928415373678	0.90731062212204	0.707733718911311	1.16316708250359	0.442816576116772	0.984671532792388	0.813438283523507	1.19195032632576	0.874077873575013
CESC	1.42522914330239	0.997007765887139	2.03737441213511	0.0519525320192046	1.37768234220294	0.91767212372401	2.06828625055695	0.122217316648451	2.10912849025766	1.1238877717892	3.95806689962895	0.0201460986765046	1.73915227679717	1.19130934500069	2.53892966976351	0.00414641965061629
CHOL	1.40526129834523	0.741257262693669	2.66406741088893	0.297172507365588	1.36702009550147	0.689170853092322	2.71158295960975	0.370970509445879	1.3662902734825	0.653272886681596	2.85753342817477	0.407090852374712	1.14984494650688	0.691671521264828	1.91151921159001	0.590286164596983
COAD	0.845218329011602	0.532885318124336	1.34061494921967	0.474921612323889	0.860467678878002	0.459923472907988	1.60984309348747	0.638210888066729	1.66419481861422	0.732143532832707	3.78278885232637	0.224073652107305	0.955582606170407	0.632856054957711	1.44288438115117	0.828911635565267
DLBC	0.768224096370469	0.235265086147917	2.50852462601769	0.662320295445951	0.392397984887915	0.0699734941012201	2.20049292266815	0.287591993701737	0.347235686130253	0.00912682158085702	13.2108007869072	0.568855397957537	1.19868976133357	0.430226122711942	3.33977196658505	0.728854679678286
ESCA	0.934577661443115	0.681850745261154	1.28097741527576	0.674038353696277	1.09419992233089	0.735577692138687	1.62766419213701	0.656823630932907	1.00344528222435	0.553904547418874	1.81782662574328	0.990948464154697	1.20840618010993	0.888620063775943	1.64327315537189	0.227421378943209
GBM	1.06003059095122	0.865125078744181	1.29884670015983	0.573864699287127	1.05350803562418	0.850251066210238	1.30535464785915	0.63362889993095	NA	NA	NA	NA	0.86271720237187	0.70034460244508	1.06273535723681	0.165127454477235
HNSC	1.04228176794271	0.83927345565177	1.29439490367552	0.707900724181912	0.981306264680589	0.7435374006194	1.29510900769642	0.893957038007371	0.857958025802455	0.475702491963266	1.54737884807147	0.610660056554217	0.992106495886385	0.790100212702787	1.24576007366577	0.945608149007963
KICH	4.85038353770542	1.68340930084995	13.975341855938	0.00344922982546152	7.69872768251982	2.02734646301188	29.2354607418918	0.00271703418517244	0.503068154393526	0.112100609975201	2.25759313906405	0.369768214188309	2.40470891748945	0.870271696046504	6.64462029975555	0.0906429278540484
KIRC	1.30767486265755	1.00677366020841	1.6985084274776	0.044371742877674	1.28915168579701	0.915435981954022	1.81543232050577	0.145914714111492	1.08238964768317	0.475298111241633	2.46491059337723	0.850446403841983	1.08688822540736	0.830883046953865	1.4217717148762	0.543182255533717
KIRP	1.34096646704529	0.875208247118554	2.05458651887721	0.177760209513562	1.42390248930028	0.833799441902157	2.43163787014557	0.195567308382454	1.39828640546653	0.819528370956196	2.38576837728174	0.218755780839103	1.13829384051694	0.77202680907028	1.6783262603525	0.513196708211481
LAML	0.988958926056302	0.704364525532599	1.38854204317984	0.948872560808333	NA	NA	NA	NA	NA	NA	NA	NA	NA	NA	NA	NA
LGG	0.615389660833304	0.443023685232745	0.854817580377387	0.00378530921761382	0.597119678995803	0.423693862188518	0.841531924022554	0.0032239825429617	0.695837469522759	0.344530452869245	1.40536135473515	0.311952561583326	0.680186116860796	0.529888617303903	0.873113968599982	0.00248610708723392
LIHC	1.44489488699169	1.1707880700452	1.78317604002758	0.000605642502405114	1.4915307541876	1.13591649610459	1.95847493923761	0.00401425913742485	1.33664012497183	1.09302533351822	1.63455207203111	0.00470727916252737	1.44496426895909	1.20545972238022	1.73205433562378	6.86555173684907e-05
LUAD	1.09426	0.885797983501496	1.35178323106629	0.403508962370367	1.07265855728299	0.82197289492586	1.39979844544169	0.605541614153145	1.02361139971437	0.745203510124284	1.40603242388173	0.885428377089029	1.01431443322271	0.82842976821627	1.24190825694149	0.890550105735639
LUSC	1.06038963910013	0.871003340853565	1.2909550790115	0.55913249991889	1.30271927857233	0.948224625004097	1.78974208643514	0.102700768176612	1.69354	1.13939800464399	2.51719202570698	0.00917839988977984	1.22894758357179	0.965235493635125	1.56470848111793	0.0943567015243004
MESO	1.45398035644974	1.04031849509659	2.0321265909489	0.0284246632526254	1.85295638198538	1.19643968607953	2.8697203824716	0.00571740972303533	1.28024363074348	0.363999620064893	4.50281721109225	0.700229444147016	1.61778316855314	1.09516511464459	2.38979706845686	0.0156647327088848
OV	1.07035028058929	0.922572794099062	1.24179872903835	0.369796868702086	1.02249194075218	0.872299229251814	1.19854487295591	0.783766341339286	0.933284607234333	0.764874549735582	1.13877518659976	0.496482252750179	0.947671210034023	0.835189769212177	1.07530139308878	0.404420562020268
PAAD	0.966856401945423	0.690275210303254	1.35425883478007	0.844570500197056	0.986886043346569	0.67411464253164	1.44477511850892	0.945880858269808	1.07624445734199	0.434251943736537	2.66735048320728	0.873925978446605	0.879297096418715	0.627387814476615	1.23235320471657	0.455136591293105
PCPG	1.06292455478949	0.375439499101056	3.00929607001824	0.908500991823485	1.94686864409251	0.529880004706143	7.15312426150635	0.315660433341176	2.1084707147028	0.427748360038543	10.3931403836563	0.359380022632501	1.08743763391112	0.569201185422009	2.07750903886381	0.799654841143533
PRAD	0.968222650096053	0.399615361357715	2.34589355367614	0.942982815251966	0.97670863663372	0.278966092823788	3.4196262033805	0.970595955289683	1.31145517398714	0.787994158289656	2.18264901495045	0.296845387910535	1.15271267268087	0.863097640396167	1.53950890787881	0.335709714076518
READ	0.559695094489766	0.276296182617379	1.13377823692091	0.107100793079637	1.22326950759372	0.318906883092549	4.69224205416197	0.768907192980263	0.935958072168462	0.225702386175801	3.88129486666112	0.927333230019588	0.907251064704165	0.463152851183268	1.77717678365569	0.776610605130781
SARC	1.25745506978316	1.00945580547138	1.5663818504516	0.0409602673871932	1.22430456899214	0.958944510006591	1.5630953220064	0.104455686381308	1.16937830460411	0.873540471221639	1.56540614239248	0.293051455944232	1.20853	0.982953338468004	1.48586910928689	0.0723594933497397
SKCM	1.20844000875135	0.979247197753627	1.49127539818435	0.0776449361562848	1.19800861980729	0.958185774787664	1.4978563561441	0.112925453459909	NA	NA	NA	NA	1.03160081022497	0.869642129514345	1.22372202948714	0.721058382436533
STAD	1.02759840876683	0.831723893354328	1.26960220589727	0.800799255153484	1.15634532204917	0.8828726773775	1.5145269958935	0.29136901452981	0.76411869760007	0.510953998655558	1.14272006004131	0.190118329745146	0.997381486144873	0.797922170731371	1.24670032415913	0.981624847964996
TGCT	1.04035	0.244140705376221	4.43322912162767	0.957343457095753	0.877211541096626	0.213876696844309	3.59786783313412	0.85563622885152	1.07378549845669	0.632986353124356	1.82154842834243	0.791769402021067	0.941770293785513	0.603888805941645	1.46869966379631	0.791308600316459
THCA	2.13911027720676	0.79890448846366	5.72758426586272	0.130233902990636	3.15645572933489	0.707535050289268	14.0815819190551	0.131933184923042	1.06278728175248	0.53731746176822	2.10214051584658	0.861089722077637	1.2783183426489	0.774235641374632	2.11059488588169	0.337162894185226
THYM	1.51542774591839	0.634745109911519	3.61802118242303	0.349144350875648	1.74288296826379	0.513841433440434	5.91163118303917	0.372670523733859	NA	NA	NA	NA	1.37164001905927	0.798288366668546	2.35678787320482	0.252528686391076
UCEC	0.922253167785055	0.604800076476103	1.40633399130064	0.706937906744387	0.868919728498139	0.528559599569404	1.42845101136819	0.579588359078227	1.07874832735023	0.592011660706812	1.96566728495103	0.804443237477083	0.855019743288451	0.603372615354986	1.21162071795874	0.378499334724863
UCS	1.10624522527841	0.71745643726322	1.70571819401252	0.647649454749416	1.01855383752185	0.637945212779617	1.62623983870052	0.938616165614537	0.720453264183619	0.338786177934827	1.53209587544827	0.394376705877385	0.999725794054154	0.673540890857082	1.48387674284394	0.998914070199495
UVM	3.02210238689483	1.3945678275836	6.54905602741501	0.00506547348118346	3.4284562913948	1.50505229629984	7.80990306509782	0.00335436084166549	NA	NA	NA	NA	2.85942107929621	1.47163355037515	5.55592722565966	0.00193508128406925

## Sheet: CPTAC-Cox
Cancer	OS.HR	OS.L95CI	OS.H95CI	OS.pvalue
Liver Cancer	2.15598225597949	0.838735165797606	5.54198712257177	0.110739445558828
Lung Adenocarcinoma	1.82912111353406	0.617662843026391	5.41668336658081	0.275656524669381
Kidney Cancer	3.45283916209585	1.2945548936626	9.20941888031678	0.013295802123662
Uterine Cancer	1.50145605011489	0.728092746174045	3.09626799919762	0.271055161932683
Pancreatic Ductal Adenocarcinoma	1.33504980054177	0.708877949389415	2.51433687768371	0.370958715236318
Lung Squamous Cell Carcinoma	1.12094398529036	0.364915528358737	3.44330487609012	0.841954993688714
Brain Cancer	1.08488944689906	0.390433366180107	3.0145607777026	0.875827973825897
Head and Neck Cancer	0.622280947302275	0.268773899584848	1.44074100191106	0.26809537256165
Breast Cancer	2.08477656129865	0.171127904925929	25.3979227550378	0.564640283652912
